# Supplementary material for: Detecting copy number variation in next generation sequencing data from diagnostic gene panels
Source: BMC Med Genomics. 2021 Aug 31;14:214. doi: 10.1186/s12920-021-01059-x (PMC8406611; doi:10.1186/s12920-021-01059-x)
Supplement: Supplementary file 3 — Additional file 3. Details of false positives and regions of systematic errors and their respective genes in 11 routine samples used for quality control. [file 12920_2021_1059_MOESM3_ESM.xlsx]

## Sheet: Ark1
Sample_ID	coverage sample	avg coverage run	AIP	AKT1	ALK	APC	ATM	ATR	AXIN2	BAP1	BARD1	BLM	BMPR1A	BRCA1	BRCA2	BRIP1	BUB1	BUB1B	BUB3	CASR	CDC73	CDH1	CDK4	CDKN1B	CDKN1C	CDKN2A	CEBPA	CEP57	CHEK2	CREBBP	CTNNA1	CYLD	DDB2	DICER1	DIS3L2	DKC1	ENG	EPCAM	ERCC2	ERCC3	ERCC4	ERCC5	ERCC6	EXO1	EXT1	EXT2	FANCA	FANCB	FANCC
QC_RD_1	181	247	ok	deletion in exon 1	ok	ok	ok, but noise upto -1	ok	ok	ok	ok	ok	ok	deletion in 5'end	ok	ok, but noise upto -1	ok	ok	ok	ok	ok	ok	ok, but noise upto -1	ok	gap and deletion in middle	ok	ok, but noise upto -1	ok	ok	ok, but noise upto -1	ok	ok	ok	ok	ok, but noise upto -1	ok	deletion 3' end	ok	ok, but noise upto -1	ok	ok	ok	ok	ok	ok	ok	ok	ok	ok
QC_RD_2	244	247	ok	deletion and gap in exon 1	ok	ok	ok	ok	ok	ok	ok	ok	ok	ok	ok	ok	ok	ok	ok	ok	ok	ok	ok	ok	gap and deletion in middle	ok	ok	ok	ok	ok	ok	deletion in 5'end	ok	ok	ok	ok	ok	ok	ok	ok	ok	ok	ok	ok	ok	ok	ok	ok	ok
QC_RD_3	169	187	ok	deletion and gap in exon 1	ok	ok	ok	ok	ok	ok	ok	ok	ok	ok	ok	ok	ok	ok	ok	ok	ok	ok	ok, but noise upto -1	ok	noise upto -1 and +1	ok	ok	ok	ok	ok	ok	ok	ok	ok	ok	ok	ok	ok	ok	ok	ok	ok	ok	ok	ok	ok	ok	ok	ok
QC_RD_4	586.55	616	ok	deletion and gap in exon 1	ok	ok	ok	ok	ok	ok	ok	ok	ok	ok	ok	ok	ok	ok	ok	ok	ok	ok	ok	ok	gap and deletion in middle	ok	noise upto +1	ok	ok	ok	ok	duplication in 5'end	ok	ok	ok	ok	ok	ok	ok	ok	ok	ok	ok	ok	ok	ok	ok	ok	ok
QC_RD_5	559.75	616	ok	gap in exon 1	ok	ok	ok	ok	ok	ok	ok	ok	ok	ok	ok	ok, but noise upto -1	ok	ok	ok	ok	ok	ok	ok	ok	gap, deletion and duplicationmidt i	ok	ok	ok	ok	ok	ok	deletion in 5' end	ok	ok	ok	ok	ok	ok	ok	ok	ok	ok	ok	ok	ok	ok	ok	ok	ok
QC_RD_6	559.75	616	ok	gap in exon 1	ok	ok	ok	ok	ok	ok	ok	ok	ok	ok	ok	ok	ok	ok	ok	ok	ok	ok	ok	ok	gap and deletion in middle	ok	noise upto +1	ok	ok	ok	ok	duplication in 5'end	ok	ok	ok	ok	ok	ok	ok	ok	ok	ok	ok	ok	ok	ok	ok	ok	ok
QC_RD_7	459.82	474	ok	deletion gap and ins in exon 1	ok	ok	ok	ok	ok	ok	ok	ok	ok	ok	ok	ok	ok	ok	ok	ok	ok	ok	ok	ok	gap and deletion in middle	ok	ok	ok	ok	ok, but noise upto -1	ok	ok	ok	ok	ok	ok	ok	ok	ok	ok	ok	ok	ok	ok	ok	ok	ok	ok	ok
QC_RD_8	369.06	474	ok	gap in exon 1	ok	ok	ok	ok	ok	ok	ok	ok	ok	ok	ok	ok	ok	ok	ok	ok	ok	ok	ok	ok	gap and deletion in middle	ok	ok	ok	ok	ok, but noise upto -1	ok	ok	ok	ok	ok	ok	ok	ok	ok	ok	ok	ok	ok	ok	ok	ok	ok	ok	ok
QC_RD_9	468.68	474	ok	gap and duplication in exon 1	ok	ok	ok	ok	ok	ok	ok	ok	ok	ok	ok	ok	ok	ok	ok	ok	ok	ok	ok	ok	duplicationmidt i	ok	ok	ok	ok	ok, but noise upto -1	ok	duplicationand deletion in 5'end	ok	ok	ok	ok	ok	ok	ok	ok	ok	ok	ok	ok	ok	ok	ok	ok	ok
QC_RD_10	426.62	474	ok	gap and duplication in exon 1	ok	ok	ok	ok	ok	ok	ok	ok	noise upto -1 in middle	ok	ok	ok	ok	ok	ok	ok	ok	ok	ok	ok	duplicationmidt i	ok	ok	ok	ok	ok, but noise upto -1	ok	deletion in 5' end	ok	ok	ok	ok	ok	ok	ok	ok	ok	ok	ok	ok	ok	ok	ok	ok	ok
QC_RD_11	429.74	474	ok	deletion and gap in exon 1	ok	ok	ok	ok	ok	ok	ok	ok	ok	ok	ok	ok	ok	ok	ok	ok	ok	ok	ok	ok	duplicationmidt i	ok	ok	ok	ok	ok	ok	ok	ok	ok	ok	ok	ok	ok	ok	ok	ok	ok	ok	ok	ok	ok	ok	ok	ok
Comment				BAD coverage in all samples in all runs																					BAD coverage in all samples in all runs							BAD Coverage all samples, all RUNS
			highlighted red are False Positive
			highlighted in yellow are OK but with noise
[truncated: 82 more columns]
